# Supplementary material for: Housing starts and the associated wood products carbon storage by county by Shared Socioeconomic Pathway in the United States
Source: PLoS One. 2022 Aug 11;17(8):e0270025. doi: 10.1371/journal.pone.0270025 (PMC9371325; doi:10.1371/journal.pone.0270025)
Supplement: S2 Data — (XLSX) [file pone.0270025.s033.xlsx]

## Sheet: Data_documentation
	Housing Starts Projections by Census Region by Type by Shared Socioeconomic Pathway (SSP) by Year, 2015 to 2070
	Authors: Jeffrey P. Prestemon, Prakash Nepal, Kamalakanta Sahoo
	Contact: jeffrey.prestemon@usda.gov, 919-549-4033
Overview	Presented in the data sheets of this file are housing starts (in thousands) by type (single-family, multifamily) by Shared Socioeconomic Pathway (SSP) in annual increments, from the base year 2015 to 2070. Projections for all SSPs are shown in each sheet. Each sheet is labeled by the housing type (Single or Multi) and Census Region (e.g., "Single_Northeast" are the single-family starts projected …
Census Region Information	U.S. Census Bureau's Census Region designations are delineated by State. An image of the Census Region map is available at: https://www2.census.gov/geo/pdfs/maps-data/maps/reference/us_regdiv.pdf Additional information is available from: https://www.census.gov/programs-surveys/economic-census/guidance-geographies/levels.html

## Sheet: Single_Total
Single-Family Starts Total US (Thousands)
Median
	2015	2016	2017	2018	2019	2020	2021	2022	2023	2024	2025	2026	2027	2028	2029	2030	2031	2032	2033	2034	2035	2036	2037	2038	2039	2040	2041	2042	2043	2044	2045	2046	2047	2048	2049	2050	2051	2052	2053	2054	2055	2056	2057	2058	2059	2060	2061	2062	2063
SSP1	696.308	761.441	793.111	868.768	859.553	859.016	855.52	792.011	762.443	725.303	706.677	697.446	688.194	669.685	656.503	656.14	650.829	641.814	620.74	619.313	606.048	587.079	572.458	568.88	559.211	551.64	550.573	541.769	534.881	530.015	532.147	524.875	518.405	502.548	500.114	504.827	503.047	489.781	481.632	483.686	477.595	477.304	471.681	471.001	465.961	463.818	458.868	457.022	450.9
SSP2	695.713	763.559	797.028	875.175	869.313	878.802	871.139	800.76	757.516	717.943	701.664	672.94	662.112	650.602	640.483	613.976	604.652	594.733	583.49	572.105	561.59	543.359	536.431	525.964	520.041	518.871	506.272	503.895	510.132	503.774	500.05	503.004	507.485	503.22	497.684	488.312	489.606	482.614	468.832	456.343	447.048	445.098	428.24	431.993	423.949	428.907	428.151	429.35	423.994
SSP3	696.308	761.441	790.502	862.118	835.401	785.464	727.353	633.104	579.518	534.018	502.669	479.976	460.073	445.245	439.99	411.008	399.321	379.617	363.748	346.314	334.538	327.437	314.741	310.404	304.883	294.227	292.766	287.819	278.523	281.716	281.612	277.451	273.78	269.977	267.373	270.781	261.488	266.479	270.924	263.949	265.27	258.303	257.686	248.66	246.965	244.302	238.326	242.867	246.179
SSP4	695.243	761.985	794.032	870.581	860.406	855.65	837.252	759.123	713.682	672.556	657.76	632.141	609.769	600.527	584.093	560.295	544.167	528.575	515.631	501.386	489.199	474.576	465.781	452.644	449.553	447.786	434.036	431.03	428.147	421.106	420.398	409.388	405.575	408.571	401.99	404.532	402.704	407.741	399.133	389.561	390.684	395.402	389.318	388.808	384.592	390.727	382.631	383.426	380
SSP5	696.308	761.441	792.959	868.288	864.404	891.635	911.149	861.677	826.131	799.12	779.147	770.791	753.651	748.375	734.122	713.55	702.605	681.136	668.528	652.943	637.511	634.333	631.667	631.316	610.039	614.511	615.475	606.078	596.843	592.242	595.311	597.577	583.476	576.945	559.046	574.066	566.725	559.049	550.896	568.105	551.043	560.552	558.325	549.308	552.853	547.387	535.743	545.562	529.685
Historical	695.694	763.42	796.88	874.964	874.4	913.283	933.112	879.873	847.099	814.448	805.789	783.55	773.062	768.341	746.029	735.559	721.111	711.161	698.263	688.456	685.107	673.963	666.666	659.832	648.62	655.152	640.559	643.387	647.14	647.745	649.689	641.78	654.094	650.987	635.315	628.962	628.773	621.914	618.146	592.174	580.35	576.938	567.924	565.944	559.984	561.161	563.386	559.802	550.972
Observed	714.5	781.5	848.9	875.8	887.7	990.5
95% Lower Bound
	2015	2016	2017	2018	2019	2020	2021	2022	2023	2024	2025	2026	2027	2028	2029	2030	2031	2032	2033	2034	2035	2036	2037	2038	2039	2040	2041	2042	2043	2044	2045	2046	2047	2048	2049	2050	2051	2052	2053	2054	2055	2056	2057	2058	2059	2060	2061	2062	2063
SSP1	677.901	742.357	768.975	841.095	772.427	660.763	600.588	515.225	471.791	429.892	410.198	376.125	345.681	331.699	325.647	304.376	293.576	273.585	261.699	249.308	233.259	219.932	204.34	193.394	192.114	189.218	167.865	169.223	165.686	162.465	156.642	148.097	143.99	139.838	135.946	125.122	123.123	120.111	129.086	123.574	121.87	114.658	112.759	105.87	100.045	101.839	97.744	97.3856	98.5791
SSP2	677.918	745.218	774.098	849.78	794.396	687.188	604.168	530.749	465.112	430.116	397.359	371.059	344.389	320.156	304.305	276.235	260.975	253.059	230.368	217.587	198.411	191.324	182.624	182.942	173.755	170.287	161.181	157.175	152.964	149.498	138.995	145.536	140.972	142.868	144.937	137.773	128.847	115.438	113.559	107.198	100.878	99.3151	91.1117	83.7538	83.8946	81.5566	76.4135	80.3624	74.7399
SSP3	677.901	742.357	765.578	830.596	741.061	579.277	466.083	359.796	305.435	248.495	212.274	184.126	165.122	145.222	124.068	104.811	94.6474	81.365	73.0779	63.9521	56.5673	51.7153	46.7171	42.7946	42.6164	39.3765	37.943	38.1368	33.8233	32.1939	30.8898	31.051	28.3252	26.5749	25.7043	24.7276	23.4513	24.2756	26.2022	25.4101	25.4543	23.2502	22.822	21.7306	21.9758	20.5795	19.4787	18.2424	18.4042
SSP4	677.496	743.429	770.29	843.205	781.31	660.575	566.769	483.694	413.882	378.207	349.509	320.116	299.279	274.331	257.289	222.819	210.401	194.05	165.988	152.991	140.925	131.369	121.985	122.766	115.109	105.486	102.511	98.878	97.3159	91.7037	87.8116	86.2502	80.0724	77.8779	80.1666	76.8353	73.3839	73.6789	70.4536	69.4859	63.3916	62.7634	63.4312	58.8391	59.4929	55.8201	54.7975	56.3923	52.6309
SSP5	677.901	742.357	768.743	840.196	774.895	677.488	638.753	556.067	510.167	451.91	424.01	396.209	362.25	342.214	319.106	290.093	281.845	254.004	238.312	223.063	199.436	199.153	181.981	173.989	168.047	161.995	155.423	156.851	144.651	143.597	138.369	124.027	120.141	115.25	114.87	106.531	107.21	107.783	114.041	111.639	116.452	111.701	103.535	100.225	95.0527	100.162	99.789	93.6257	90.2542
Historical	677.888	745.143	773.916	849.557	797.726	712.355	652.56	593.003	525.635	486.321	464.986	436.158	416.736	388.101	368.634	344.045	325.766	317.037	295.669	273.061	250.733	246.428	239.514	241.048	236.515	229.676	220.527	214.019	213.21	206.266	193.159	197.845	204.586	204.723	200.536	197.514	181.197	177.674	167.458	162.003	153.499	147.195	135.598	124.446	121.675	119.115	118.954	113.602	109.868
95% Upper Bound
	2015	2016	2017	2018	2019	2020	2021	2022	2023	2024	2025	2026	2027	2028	2029	2030	2031	2032	2033	2034	2035	2036	2037	2038	2039	2040	2041	2042	2043	2044	2045	2046	2047	2048	2049	2050	2051	2052	2053	2054	2055	2056	2057	2058	2059	2060	2061	2062	2063
SSP1	714.664	780.921	816.575	895.735	953.715	1106.2	1208.85	1195.94	1187.35	1163.31	1154.49	1169.57	1180.2	1166.78	1143.24	1122.45	1144.15	1123.95	1108.68	1142.3	1128.36	1108.87	1102.29	1101.26	1105.25	1081.86	1107.57	1116.72	1096.43	1108.37	1088.52	1067.34	1099.42	1091.79	1058.12	1074.12	1105.65	1093.43	1108	1037.1	1034.06	1078.69	1094.37	1076.24	1090.78	1144.97	1122.6	1091.27	1113.73
SSP2	713.513	781.884	818.949	897.975	960.437	1113.56	1204.25	1191.65	1174.96	1157.14	1160.32	1142.93	1096.96	1105.42	1095.54	1112.86	1107.24	1090.94	1123.41	1131.22	1150.9	1183.59	1216.1	1203.86	1200.19	1215.08	1196.05	1177.92	1159.81	1144.54	1135.72	1139.09	1087.89	1069.34	1068.53	1099.83	1112.64	1182.73	1147.61	1146.76	1188.03	1158.34	1174.02	1240.46	1215.19	1227.87	1245.46	1260.06	1223.81
SSP3	714.664	780.921	815.467	892.808	941.031	1053.52	1104.9	1077.96	1059.88	1049.13	1032.14	1081.18	1087.89	1066.66	1115.58	1107.67	1136.95	1132.95	1122.1	1207.06	1186.18	1298	1366.55	1399.86	1464.33	1514.27	1684.56	1830.75	1865.45	1815.44	1796.34	1832.74	1780.85	1856.12	1953.74	1890.61	1848.15	1823.12	1798.99	1823.9	1798.01	1819.87	1902.63	2052.19	2159.68	2223.98	2380.92	2346.58	2405.68
SSP4	713.17	780.946	817.651	896.675	957.08	1102.93	1177.92	1157.43	1145.55	1120.8	1117.04	1107.11	1069.83	1086.14	1083.19	1104.84	1141.71	1144.23	1205.7	1243.85	1266.83	1286.12	1381.69	1377.25	1375.29	1353.52	1437.72	1414.3	1373.99	1397.82	1413.41	1420.24	1437.52	1446.1	1504.59	1485.27	1577.22	1580.53	1609.17	1522.22	1497.81	1460.83	1495.59	1542.52	1535.02	1554.67	1540.92	1603.71	1535.24
SSP5	714.664	780.921	816.512	895.453	960.869	1157.48	1303.59	1344.49	1380.73	1385.07	1387.49	1431.88	1467.28	1477.95	1494.93	1523.71	1535.52	1607.47	1589.01	1634.18	1665.45	1855.54	1867.2	1993	2049.34	2185.97	2242.27	2320.41	2409.69	2464.28	2523.45	2575.94	2621.7	2781.84	2826.72	2972.13	3024.63	2880.46	3163.26	3016.96	2931.07	2758.48	3133.99	3132.16	2943.53	2984.71	3707.57	4082.75	4196.76
Historical	713.501	781.819	818.911	897.999	968.421	1159.85	1300.86	1314.82	1333.48	1356.77	1361.94	1342.28	1334.24	1383.63	1346.78	1401.36	1430.54	1396.98	1505.43	1543.6	1607.72	1715.17	1740.49	1742.54	1813.73	1858.18	1828.66	1811.42	1762.78	1715.05	1740.03	1750.4	1767.4	1726.23	1668.1	1729.64	1778.74	1989	1841.31	1792.64	1766.87	1834.71	1857.98	1912.56	1984.43	1926.45	2061.29	2172.47	2163.07
[truncated: 7 more columns]

## Sheet: Single_Northeast
Single-Family Starts Northeast (Thousands)
Median
	2015	2016	2017	2018	2019	2020	2021	2022	2023	2024	2025	2026	2027	2028	2029	2030	2031	2032	2033	2034	2035	2036	2037	2038	2039	2040	2041	2042	2043	2044	2045	2046	2047	2048	2049	2050	2051	2052	2053	2054	2055	2056	2057	2058	2059	2060	2061	2062	2063
SSP1	51.1369	60.248	58.8707	63.3761	64.1687	64.1658	63.1165	59.6195	57.494	55.1106	53.9522	52.8024	52.6695	53.7333	52.863	53.2601	52.2548	51.7102	51.4625	50.8133	50.6869	49.5241	49.3373	47.9316	47.9763	47.2292	46.4406	46.9672	46.2452	47.6358	46.795	45.8849	44.8334	43.7627	44.1338	44.3423	43.7325	43.3601	42.6121	42.8873	42.16	41.3144	41.6404	40.787	40.8042	41.6665	40.6859	40.1927	39.9852
SSP2	51.1593	60.3728	59.104	63.7071	64.2953	63.7888	62.3486	58.558	56.5373	52.8003	51.0123	50.4579	49.9368	50.1138	49.3135	48.0717	47.8112	46.3424	46.0343	44.463	44.9014	44.4718	43.356	43.6208	44.1359	43.7383	44.2939	44.0727	43.5022	43.6019	44.298	43.8251	44.4054	43.6134	42.5076	42.9558	41.1807	41.0287	41.0397	40.2469	39.1852	38.6907	38.6008	38.0089	36.896	36.025	35.8578	35.0059	34.5609
SSP3	51.1369	60.248	58.7453	63.0156	62.7378	59.0326	54.3206	47.7802	44.0091	40.725	37.7799	36.2478	34.7307	34.2178	33.6261	32.5958	31.2932	29.3053	27.7065	26.4849	25.4169	25.3636	24.6343	24.4716	23.7523	22.702	22.563	22.0614	21.2236	21.7138	21.0943	20.3521	21.2911	20.6287	20.7397	20.6939	20.6426	20.8001	20.5103	21.1745	20.8931	20.2579	19.9304	18.5606	17.8874	18.2044	17.8673	17.7958	18.3103
SSP4	51.1407	60.3037	58.9675	63.483	63.6683	62.4742	59.9705	55.4264	53.3259	49.8611	47.4795	47.1405	45.8827	45.7734	44.52	43.266	42.5409	40.6714	39.7367	38.0858	37.9996	38.2114	37.3904	37.559	37.2866	36.9304	36.4715	35.801	35.8537	34.4942	34.9427	35.1695	34.5448	34.7228	33.2914	33.2291	32.7852	33.7031	33.996	33.6667	33.308	33.6695	33.2721	32.7629	32.4616	31.7373	31.4854	30.3046	30.082
SSP5	51.1369	60.248	58.8664	63.347	64.51	66.5611	67.2384	65.1912	63.7504	61.9531	60.5088	59.1717	58.6791	60.221	58.4639	59.4019	57.8503	56.3926	56.8049	54.393	54.4452	52.8221	51.5906	51.7197	51.6201	50.5733	51.2621	50.0024	50.4916	49.6373	49.8247	48.6842	48.2822	47.8213	46.9563	47.145	48.0411	47.7115	46.5551	47.193	47.0696	46.6487	46.9222	45.1507	45.5171	44.3616	44.3849	43.8677	43.6781
Historical	51.1596	60.366	59.0937	63.6926	64.6734	66.2848	67.2665	64.4977	63.9284	61.7657	59.8103	59.8176	58.9797	59.5871	58.9436	57.3176	56.4365	55.8502	56.4619	54.7758	55.0771	55.5618	54.2871	55.0978	54.9906	54.3578	54.646	55.406	55.3929	54.8919	54.8776	55.3149	56.1038	55.7019	54.028	53.7374	52.4971	53.0873	53.2196	51.7185	50.3827	50.8779	49.3781	47.0732	46.4883	45.6425	44.688	44.5534	44.5287
Observed	54.8	60.1	62	64.5	57.1	60.2
95% Lower Bound
	2015	2016	2017	2018	2019	2020	2021	2022	2023	2024	2025	2026	2027	2028	2029	2030	2031	2032	2033	2034	2035	2036	2037	2038	2039	2040	2041	2042	2043	2044	2045	2046	2047	2048	2049	2050	2051	2052	2053	2054	2055	2056	2057	2058	2059	2060	2061	2062	2063
SSP1	48.9745	57.5477	55.9221	60.2153	53.7549	42.146	37.7685	31.2098	27.5172	23.8399	22.7567	19.6754	17.9353	16.4582	14.5638	13.2452	13.0916	11.6718	9.74281	9.60846	8.48919	7.15041	6.61987	6.44538	5.73512	5.29166	4.36803	4.34634	4.04825	3.4545	2.69318	2.37057	2.269	2.16365	1.94079	2.10413	2.02337	1.79404	1.56068	1.22822	1.08344	0.873064	0.810363	0.656648	0.502895	0.536157	0.521262	0.368245	0.301187
SSP2	48.8405	57.7629	56.3041	60.7359	54.9295	44.9753	38.1169	31.8045	27.0428	23.9279	22.776	19.3424	17.8778	15.7568	13.8375	12.478	11.1137	9.8329	9.23685	8.63262	7.07793	6.67092	5.7033	5.07862	4.5041	3.87628	3.41413	3.03439	2.63963	2.55348	2.17133	1.9602	1.75717	1.60215	1.31151	1.26841	1.14658	1.09031	0.99753	0.756136	0.737713	0.578607	0.587093	0.443273	0.320643	0.290489	0.264453	0.22578	0.189383
SSP3	48.9745	57.5477	55.6718	59.4459	51.5629	37.2613	29.6697	22.2642	17.666	13.9947	12.0583	10.1267	8.70857	7.8482	7.03174	5.61702	4.49492	3.74521	2.75119	2.32129	1.70337	1.46828	1.25233	1.07486	0.904211	0.729675	0.630562	0.524597	0.397611	0.304557	0.235226	0.200612	0.165865	0.13078	0.11956	0.118079	0.112293	0.0792587	0.0704873	0.0581351	0.0474165	0.0482117	0.0352558	0.0263006	0.019143	0.0154559	0.0123768	0.0106265	0.00715415
SSP4	48.8101	57.5679	55.9462	60.2804	54.1482	43.3899	35.6703	29.6982	24.7159	21.347	19.9254	16.6394	15.2156	13.5314	11.75	9.97943	8.68305	6.94563	6.39581	6.17506	4.44034	4.19714	3.40768	2.92424	2.51118	2.15214	1.90495	1.72966	1.48565	1.39352	1.17039	1.01686	0.842934	0.747018	0.604973	0.483781	0.401311	0.405927	0.365399	0.324649	0.283894	0.224047	0.205452	0.184065	0.193149	0.161179	0.143177	0.128469	0.0986532
SSP5	48.9745	57.5477	55.9099	60.1513	53.8661	43.5049	39.2684	33.0285	30.1491	26.0909	23.6337	21.9136	19.8684	18.5291	17.327	15.6524	14.1194	12.033	10.3487	9.31969	8.29906	7.70715	6.54657	6.23015	5.98137	5.35514	5.33515	4.5517	4.10507	3.59986	3.43374	2.90747	2.7706	2.79005	2.01289	1.88852	1.73787	1.86187	1.79821	1.62505	1.3707	1.41096	1.19753	1.02073	0.912382	0.977371	0.8906	0.753356	0.620466
Historical	48.8392	57.7499	56.2805	60.714	55.2064	46.5989	40.7786	35.5824	30.7963	27.7336	27.069	23.0137	22.1214	20.1536	18.3548	16.9145	15.7796	13.7636	12.9183	12.2447	10.6143	9.80274	8.40955	7.88025	6.74361	6.23773	5.80642	5.18034	4.5268	4.21762	4.04163	3.50893	2.99792	2.98805	2.39689	2.22524	2.01045	2.00479	2.03888	1.83538	1.58784	1.41861	1.21292	1.23745	0.980194	1.0071	0.941956	0.692814	0.654971
95% Upper Bound
	2015	2016	2017	2018	2019	2020	2021	2022	2023	2024	2025	2026	2027	2028	2029	2030	2031	2032	2033	2034	2035	2036	2037	2038	2039	2040	2041	2042	2043	2044	2045	2046	2047	2048	2049	2050	2051	2052	2053	2054	2055	2056	2057	2058	2059	2060	2061	2062	2063
SSP1	53.7398	63.3736	62.4107	67.1465	77.9356	92.9447	102.729	109.548	110.732	111.46	110.684	110.502	114.601	112.171	112.051	112.426	113.028	114.516	114.275	115.967	116.465	114.984	119.093	119.567	117.795	118.388	119.592	118.906	118.615	119.653	119.389	117.475	116.933	119.086	117.76	122.186	121.813	122.787	126.091	121.449	126.58	130.781	135.061	128.971	133.765	135.137	135.24	133.999	139.361
SSP2	53.7135	63.2735	62.2271	66.8571	77.4747	93.3679	101.911	103.697	105.199	105.268	109.112	112.064	107.595	108.686	112.473	110.779	110.841	114.119	114.526	119.36	121.171	125.602	120.403	121.16	120.17	128.979	125.27	126.698	131.481	133.641	138.747	132.795	130.459	122.908	125.018	127.225	120.735	131.322	129.968	130.629	133.625	133.081	139.074	137	138.884	138.481	143.829	145.073	148.761
SSP3	53.7398	63.3736	62.4416	67.3543	77.7275	89.9829	98.8078	100.867	103.302	107.955	105.34	113.252	112.805	112.713	117.436	121.158	127.533	133.886	136.721	147.669	146.222	149.215	156.527	160.559	178.444	175.534	188.419	196.624	200.236	218.554	210.467	214.553	207.753	199.73	206.823	215.661	205.682	203.488	202.191	211.662	211.6	233.38	239.885	252.268	260.593	268.55	297.397	274.113	275.139
SSP4	53.756	63.3233	62.259	67.053	77.4489	93.9147	101.825	103.989	104.436	106.737	105.391	109.765	106.931	110.826	112.93	110.203	114.585	113.935	125.517	127.776	136.745	146.794	143.384	140.53	135.958	147.743	150.461	158.303	166.515	192.052	185.357	183.289	181.562	180.56	186.1	180.104	180.043	186.664	187.425	170.041	170.443	174.801	184.761	183.674	180.671	168.809	177.63	182.566	189.74
SSP5	53.7398	63.3736	62.4114	67.1921	78.5641	97.7293	112.653	124.951	132.128	137.796	138.807	146.444	151.119	154.32	158.929	160.837	168.867	171.512	182.371	195.884	195.32	198.762	209.322	199.847	215.112	228.114	229.415	231.751	235.558	255.698	256.188	268.428	275.987	263.614	277.23	286.757	284.242	265.919	289.852	293.865	270.913	273.156	296.335	309.91	300.887	319.857	313.339	322.089	319.686
Historical	53.7159	63.277	62.2237	66.8548	78.0439	97.3629	110.227	116.437	120.46	120.835	125.766	132.382	131.701	133.88	139.259	140.129	136.659	141.106	148.375	149.198	160.981	163.688	161.121	164.684	163.474	174.116	172.384	177.052	185.134	194.603	195.218	186.684	188.05	190.519	183.826	184.312	181.385	191.613	198.06	193.283	204.538	218.913	231.17	224.095	218.959	218.247	223.16	216.689	223.788
[truncated: 7 more columns]

## Sheet: Single_Midwest
Single-Family Starts Midwest (Thousands)
Median
	2015	2016	2017	2018	2019	2020	2021	2022	2023	2024	2025	2026	2027	2028	2029	2030	2031	2032	2033	2034	2035	2036	2037	2038	2039	2040	2041	2042	2043	2044	2045	2046	2047	2048	2049	2050	2051	2052	2053	2054	2055	2056	2057	2058	2059	2060	2061	2062	2063
SSP1	114.787	126.808	127.241	129.782	128.971	121.401	116.188	106.756	101.77	99.5954	98.243	99.677	98.6762	97.2874	96.1589	95.5988	95.9191	94.8134	91.4203	88.6047	85.5799	83.8276	81.6418	80.3119	80.2109	81.2312	80.0602	78.2441	77.3136	76.3647	78.003	77.0517	75.7323	73.5971	73.6477	72.5459	71.8478	70.2514	68.0011	65.4838	66.626	64.1046	63.4291	61.4226	60.5832	61.2442	60.172	59.2714	57.2719
SSP2	114.524	127.768	129.218	132.573	135.278	130.456	122.086	107.595	101.566	94.8163	91.9143	91.7583	89.8909	88.9447	87.6976	85.3858	80.2254	76.1831	75.0539	72.9329	72.6933	71.5115	71.1844	71.5891	69.5491	68.0797	68.723	68.1071	69.258	70.7629	71.8666	73.8119	72.4846	73.1529	72.771	71.9197	67.2287	64.7696	62.8391	59.948	56.0407	53.1169	51.0516	49.3813	48.7455	48.335	47.6035	48.5955	48.09
SSP3	114.787	126.808	125.906	126.259	119.714	100.09	81.8946	67.402	56.7114	51.7333	48.2835	47.4139	45.1472	42.6445	38.9772	36.3299	34.8807	30.7864	27.4572	25.289	23.8101	23.0235	22.1385	21.3156	20.892	20.4914	19.8029	18.8025	18.2922	17.811	18.4903	18.3732	18.2953	17.6517	18.5077	18.5851	19.6712	19.7458	19.3388	18.9067	18.7302	17.665	16.1562	15.048	14.1563	13.9785	13.8127	14.1385	13.5057
SSP4	114.281	126.889	127.58	130.375	130.796	121.207	110.738	96.2004	88.1168	82.0642	79.164	78.5635	76.3937	74.5707	72.9386	68.8203	62.6989	58.1272	55.9439	53.4929	51.4016	50.2373	50.1836	49.5873	48.4387	47.5904	46.8034	45.907	45.3902	44.594	44.3611	44.5351	42.3579	43.0743	42.5881	42.7674	42.2052	42.7924	43.505	42.4152	41.1	40.6473	39.3165	39.1347	38.6806	38.3922	37.604	36.7614	36.2638
SSP5	114.787	126.808	127.174	129.521	129.008	124.516	120.356	111.501	105.186	100.896	97.9784	96.698	93.792	89.3414	86.406	83.5846	80.911	77.1195	71.7883	67.3201	65.3254	64.2163	62.3462	61.9947	62.356	63.6062	61.6469	59.7893	58.251	57.3301	58.1774	57.0541	55.4457	52.9171	53.4104	52.4963	54.4666	54.0572	53.6487	53.4484	53.0126	54.525	53.0299	51.4594	50.384	50.4062	49.4671	48.5277	46.47
Historical	114.51	127.712	129.13	132.471	136.177	136.385	132.363	120.408	114.948	108.726	105.908	103.924	103.01	101.625	100.571	96.7682	93.0174	88.0205	87.3739	84.6898	85.4286	83.368	83.0853	83.5954	81.151	80.9623	81.6741	82.9728	82.3075	82.8594	84.0518	86.2968	85.8538	87.1165	85.3007	84.5168	79.774	76.6674	73.4125	69.8622	66.1532	63.7786	60.1221	58.0906	57.1922	57.7283	56.5372	57.5197	56.55
Observed	107.3	120.9	130.2	123.4	119.8	135.6
95% Lower Bound
	2015	2016	2017	2018	2019	2020	2021	2022	2023	2024	2025	2026	2027	2028	2029	2030	2031	2032	2033	2034	2035	2036	2037	2038	2039	2040	2041	2042	2043	2044	2045	2046	2047	2048	2049	2050	2051	2052	2053	2054	2055	2056	2057	2058	2059	2060	2061	2062	2063
SSP1	108.373	121.852	123.388	125.707	107.059	79.9047	68.1704	57.746	50.894	48.3956	43.7364	41.6672	39.3219	37.0518	36.2622	34.3785	33.954	30.3255	30.2919	28.6261	26.3617	25.8692	23.9372	23.1723	22.2832	22.6063	23.4388	22.4069	22.0385	19.4799	19.3981	19.5019	18.0443	16.9018	16.8352	15.9445	15.0067	13.4619	14.6534	13.3418	14.7621	13.8129	12.8902	13.1618	11.4282	10.802	10.9149	9.9888	10.4399
SSP2	108.438	122.648	124.405	127.192	111.977	86.007	67.3266	56.9006	46.3545	40.9442	40.3481	36.4815	35.774	33.9583	29.5077	27.3826	25.7323	26.1784	23.2342	21.2967	20.0073	17.9485	16.4114	16.0908	15.7788	13.8447	14.7283	14.4036	13.839	13.3483	14.0385	14.121	12.9628	12.0677	11.3283	10.8253	9.8255	10.1486	9.48558	8.033	7.37179	6.71813	6.11384	5.3411	5.62197	5.43177	4.79832	4.54357	4.86714
SSP3	108.373	121.852	122.492	122.6	97.1262	62.3424	43.812	31.3617	24.1185	20.07	16.4115	14.1176	12.501	11.2571	10.2139	8.5488	7.19281	5.38943	4.63778	3.84435	3.09105	2.64595	2.21978	1.87822	1.77348	1.62938	1.77555	1.58163	1.40898	1.27681	1.04172	1.01824	0.974367	0.833469	0.889242	0.905924	0.8367	0.801432	0.882856	0.845651	0.90517	0.812512	0.797562	0.680288	0.581208	0.515749	0.551112	0.503346	0.512848
SSP4	108.29	122.033	123.505	126.018	107.314	78.0271	59.2749	47.9071	38.6932	33.6351	32.1996	29.2395	27.688	25.291	22.0798	19.0307	17.1151	15.1995	12.98	12.1468	10.5236	9.19335	7.52711	7.40935	6.94748	6.45149	5.83573	6.23946	5.04555	4.60586	4.99098	4.54611	4.41869	3.95095	3.79571	3.49792	3.44994	3.4594	3.38685	2.92498	2.79411	2.47498	2.34092	2.43753	2.46004	2.4125	2.33739	2.29316	2.34101
SSP5	108.373	121.852	123.341	125.567	106.964	81.3225	70.3508	60.6727	52.6539	47.5357	41.9503	39.1347	35.8064	35.1279	33.0138	29.6729	26.6268	23.4379	20.3907	18.9424	16.8582	15.6339	14.8296	14.0575	14.4614	13.249	14.0868	14.0706	13.3915	12.0078	10.9285	10.627	9.97745	9.53356	9.64262	9.05671	8.7663	8.2364	8.20052	8.37556	8.65602	8.00107	7.4529	7.5854	7.44719	7.22175	7.07894	6.74126	6.86715
Historical	108.432	122.641	124.339	127.155	112.724	89.4875	72.2941	64.1262	54.3531	47.9649	47.6096	43.8269	42.4294	39.6558	36.4433	33.3954	32.5022	30.3649	27.7124	27.3398	24.9519	22.7604	22.1662	20.9425	21.0875	19.8979	18.6974	18.8551	19.2925	19.5895	18.8579	18.6357	19.0221	16.5882	15.8741	16.0068	15.3666	14.8161	15.0355	14.0328	12.6796	10.4373	9.29038	9.44206	8.51403	8.10683	7.31713	7.1742	7.42572
95% Upper Bound
	2015	2016	2017	2018	2019	2020	2021	2022	2023	2024	2025	2026	2027	2028	2029	2030	2031	2032	2033	2034	2035	2036	2037	2038	2039	2040	2041	2042	2043	2044	2045	2046	2047	2048	2049	2050	2051	2052	2053	2054	2055	2056	2057	2058	2059	2060	2061	2062	2063
SSP1	121.855	131.466	131.44	133.967	155.739	185.194	210.267	195.639	185.926	184.928	190.475	191.428	192.923	193.845	192.515	195.438	194.513	186.938	187.262	178.122	182.251	175.938	176.864	177.357	169.993	166.777	171.84	174.422	171.466	167.032	166.395	162.175	162.154	158.166	157.596	161.036	162.028	155.19	151.829	153.202	147.477	142.9	144.538	144.09	151.022	145.358	143.511	140.331	141.081
SSP2	121.423	133.247	133.958	138.243	162.127	191.562	209.187	196.083	184.334	181.589	179.429	177.684	179.894	183.482	182.984	173.573	172.897	168.844	168.658	160.456	160.014	162.51	158.327	160.675	160.9	156.39	154.903	161.327	159.567	157.145	156.529	151.167	154.05	153.574	153.494	146.133	150.117	152.363	149.784	143.326	139.436	142.466	130.872	137.621	129.668	126.244	128.677	128.049	121.317
SSP3	121.855	131.466	129.557	129.932	147.237	163.742	166.672	149.578	132.952	121.382	120.106	123.409	123.456	121.84	118.763	113.321	110.842	109.213	102.852	101.573	110.189	99.9375	96.5525	94.7961	92.4834	91.6723	99.2673	94.048	92.2204	91.9646	89.4702	86.9244	83.9087	86.0427	89.2517	89.8475	92.6751	91.7866	89.703	87.6555	82.9154	85.3102	83.4865	83.389	86.1795	83.4037	79.3063	82.1059	75.914
SSP4	121.041	131.652	131.349	134.538	157.559	182.909	198.031	179.932	171.831	165.046	163.931	162.016	160.519	164.901	160.393	159.594	153.726	150.812	145.715	139.812	142.412	138.119	135.449	136.46	138.534	134.126	131.543	140.362	136.361	127	122.906	119.881	120.063	117.152	117.532	116.324	119.794	119.57	122.856	122.784	119.206	123.039	116.208	121.136	113.62	114.321	113.333	110.96	106.845
SSP5	121.855	131.466	131.323	133.559	155.815	192.122	221.992	210.405	201.096	194.4	196.107	202.024	198.855	197.892	199.803	200.17	194.291	179.643	177.697	173.955	187.841	175.23	171.177	176.638	172.803	170.09	178.235	175.034	165.625	170.598	172.014	165.271	166.641	157.362	159.108	161.788	163.426	163.768	162.029	160.774	158.935	162.433	158.558	161.992	163.967	161.016	160.002	152.988	151.464
Historical	121.394	133.152	133.757	138.084	163.083	200.948	225.179	216.956	210.767	211.479	206.282	201.305	207.248	208.751	206.515	200.633	196.144	194.673	193.16	193.511	188.748	185.679	183.494	187.712	185.854	183.721	183.302	188.966	187.835	187.064	185.009	181.863	179.813	177.763	176.929	173.161	177.779	179.06	174.934	170.514	166.591	168.694	154.609	161.241	151.669	149.301	148.546	153.114	147.189
[truncated: 7 more columns]

## Sheet: Single_South
Single-Family Starts South (Thousands)
Median
	2015	2016	2017	2018	2019	2020	2021	2022	2023	2024	2025	2026	2027	2028	2029	2030	2031	2032	2033	2034	2035	2036	2037	2038	2039	2040	2041	2042	2043	2044	2045	2046	2047	2048	2049	2050	2051	2052	2053	2054	2055	2056	2057	2058	2059	2060	2061	2062	2063
SSP1	372.716	406.955	420.518	458.463	449.295	449.49	444.369	405.66	382.835	365.673	349.526	347.557	336.995	327.337	323.229	319.561	312.394	310.507	302.177	300.498	289.307	284.04	280.22	279.468	273.415	270.366	265.342	259.371	256.134	253.368	252.005	251.162	245.489	242.625	241.22	235.791	230.891	230.491	227.652	230.131	228.596	225.705	227.632	222.144	217.061	220.668	217.707	219.509	215.835
SSP2	372.601	407.709	421.555	460.556	451.119	459.918	451.158	410.762	383.434	358.803	346.751	334.776	326.273	320.824	309.038	297.085	291.332	288.428	285.729	276.849	272.712	264.657	262.398	263.765	254.749	253.43	248.974	247.015	245.418	243.07	244.775	238.711	236.119	236.732	234.317	232.745	231.525	227.414	226.196	217.855	212.225	209.641	207.999	204.992	204.558	205.365	205.853	199.857	203.486
SSP3	372.716	406.955	419.872	456.723	440.523	417.17	386.443	334.36	298.789	275.425	254.897	245.096	230.791	225.758	212.687	203.816	198.691	186.755	176.906	164.792	157.089	149.28	147.604	141.897	138.935	133.826	132.24	128.444	123.968	122.143	125.505	123.619	122.149	122.934	120.222	119.049	117.529	115.614	118.174	119.837	115.553	114.288	112.772	109.197	108.655	107.428	106.997	107.767	106.141
SSP4	372.539	407.311	420.904	459.542	447.509	447.699	435.99	395.155	365.378	338.332	324.851	314.418	305.301	298.133	289.011	272.137	262.907	261.183	256.305	242.393	240.578	230.879	228.585	228.935	221.145	213.586	209.41	209.731	205.388	201.809	197.803	193.531	190.564	194.191	188.51	193.628	188.547	188.627	182.701	184.41	179.253	178.033	179.035	179.17	178.806	179.104	177.941	173.507	178.341
SSP5	372.716	406.955	420.496	458.32	451.665	465.585	475.196	440.326	423.268	410.192	392.403	388.816	375.704	364.545	362.79	353.702	349.692	335.063	327.387	316.013	309.354	301.427	301.472	308.465	302.932	296.476	292.139	287.31	284.653	288.558	286.274	286.223	278.303	274.08	271.062	266.033	269.534	263.353	261.977	266.296	259.369	260.098	262.231	263.627	257.003	258.121	255.463	256.677	248.946
Historical	372.594	407.683	421.516	460.515	453.795	476.83	483.044	455.408	429.949	409.63	397.295	390.963	384.525	376.793	367.19	354.224	348.993	346.59	347.416	336.898	337.553	329.744	326.734	324.599	319.299	317.929	311.213	314.938	312.779	307.644	309.757	303.808	306.211	308.56	301.964	301.943	294.131	293.497	291.799	285.022	278.59	274.488	267.515	273.031	275.686	271.277	263.02	261.887	262.967
Observed	387.1	421.1	453	465.5	496.9	553.1
95% Lower Bound
	2015	2016	2017	2018	2019	2020	2021	2022	2023	2024	2025	2026	2027	2028	2029	2030	2031	2032	2033	2034	2035	2036	2037	2038	2039	2040	2041	2042	2043	2044	2045	2046	2047	2048	2049	2050	2051	2052	2053	2054	2055	2056	2057	2058	2059	2060	2061	2062	2063
SSP1	362.65	395.153	405.949	442.674	394.426	330.83	295.911	250.425	227.267	201.574	178.846	159.628	158.659	146.072	127.822	117.98	115.117	106.941	94.3124	84.7045	78.865	77.8379	71.0557	64.7896	58.9351	53.5208	47.9063	48.1557	41.9766	40.4002	37.691	30.5539	32.6698	26.5532	23.8847	21.2397	19.7056	19.2201	17.7091	16.4405	15.3942	13.7532	11.9999	12.8061	11.3168	9.8774	8.17232	7.64475	6.79929
SSP2	363.15	396.866	408.146	445.594	400.11	338.924	299.967	249.09	216.569	201.416	178.487	160.231	148.893	135.095	121.596	111.356	99.6086	93.9012	79.7861	73.1065	63.0216	54.7953	49.9626	46.4923	43.9942	38.0269	36.1805	32.1513	30.2444	28.0614	28.6089	28.7903	24.1478	21.5242	21.7425	18.0121	14.9348	14.5069	13.1827	12.0869	10.2534	8.78928	7.24102	6.19874	6.06031	4.6834	4.34135	3.40499	3.40818
SSP3	362.65	395.153	404.537	438.307	382.672	295.192	235.083	180.502	149.411	113.514	93.4066	79.0184	67.1997	57.3502	48.6604	40.7704	33.1542	25.4657	18.911	15.0601	12.701	10.3469	8.6366	6.60498	4.88014	3.89578	3.29525	2.63349	2.01424	1.69949	1.4505	1.18079	1.14047	1.00794	0.637477	0.619513	0.569159	0.554168	0.536441	0.500668	0.422479	0.326251	0.323073	0.227384	0.179012	0.148669	0.126688	0.106141	0.0915704
SSP4	362.96	395.937	406.346	443.4	394.737	326.238	283.848	232.633	194.422	176.008	158.113	138.181	125.793	113.258	97.6591	87.3784	76.9935	65.988	54.9954	48.5305	41.3741	34.3369	29.2004	26.5057	23.4734	19.8498	17.5093	17.1031	14.8219	11.7642	11.423	10.8423	9.91177	7.92055	6.68067	5.46759	4.51231	4.30794	3.42308	3.11968	3.18049	2.7421	2.35413	2.00766	1.90907	1.64996	1.34334	1.09921	0.949552
SSP5	362.65	395.153	405.862	442.322	395.791	339.263	309.202	269.788	242.028	213.9	187.667	169.555	157.981	144.536	130.101	121.421	114.231	103.717	87.9231	76.8636	70.8635	67.9152	58.3663	54.6126	54.8705	45.7818	38.4042	36.3944	31.6702	28.8995	26.1658	24.8362	20.2266	19.6624	17.8844	15.2273	14.6322	12.9172	11.8912	12.5432	12.0823	9.68211	7.86514	7.8478	7.86155	7.51412	7.78635	6.45319	6.77155
Historical	363.139	396.798	408.055	445.49	402.402	351.178	320.056	275.994	243.773	228.976	209.403	187.658	178.933	167.014	150.579	142.536	131.539	123.909	108.822	100.865	89.4921	80.4308	75.6166	69.0404	68.6552	57.4707	56.0293	57.9334	53.7581	48.7845	47.2589	45.2731	44.1476	40.842	36.9442	32.9963	31.2722	28.3	25.0422	22.7943	20.9275	19.1912	17.3397	14.7139	13.472	12.4408	12.5738	9.60964	9.8006
95% Upper Bound
	2015	2016	2017	2018	2019	2020	2021	2022	2023	2024	2025	2026	2027	2028	2029	2030	2031	2032	2033	2034	2035	2036	2037	2038	2039	2040	2041	2042	2043	2044	2045	2046	2047	2048	2049	2050	2051	2052	2053	2054	2055	2056	2057	2058	2059	2060	2061	2062	2063
SSP1	382.099	418.312	434.635	474.354	508.321	593.211	673.618	664.144	641.513	628.446	601.539	602.868	600.618	592.381	586.495	583.666	585.703	588.079	585.064	565.579	564.254	558.112	556.734	562.389	548.852	567.296	567.425	572.195	579.84	538.466	530.971	532.702	552.103	526.953	541.262	545.614	543.474	536.095	549.682	536.729	544.535	537.616	536.007	554.321	535.492	560.834	570.929	559.597	543.017
SSP2	382.827	418.645	435.426	474.906	514.278	601.627	657.038	650.509	638.938	639.732	616.207	623.787	600.203	607.753	597.133	618.29	618.315	620.228	588.263	580.37	601.646	605.441	629.67	630.821	586.612	596.879	576.064	577.985	569.215	577.092	578.157	577.731	569.961	557.209	543.873	558.816	549.821	572.983	577.501	565.498	562.97	552.903	541.484	551.232	578.664	590.157	615.808	634.433	626.438
SSP3	382.099	418.312	434.908	475.233	505.186	572.098	626.95	606.708	597.21	580.371	551.797	544.808	538.978	531.577	517.309	533.516	517.168	538.87	580.241	555.181	554.593	538.111	561.357	547.674	586.264	577.872	600.604	599.711	589.08	573.136	568.242	572.933	585.846	571.495	565.721	559.44	563.874	553.173	561.491	540.853	577.939	558.919	564.581	576.104	584.266	609.83	591.091	605.817	618.281
SSP4	382.861	418.607	435.671	475.152	512.395	601.196	645.968	636.412	621.628	632.971	611.806	607.851	600.439	600.464	591.375	605.992	616.522	613.062	608.78	596.749	605.326	646.288	645.425	632.114	614.631	613.383	607.09	602.217	611.888	619.353	634.203	618.248	630.571	599.557	611.056	601.014	610.236	634.434	632.89	607.236	602.111	595.834	604.196	574.548	595.291	604.263	638.944	652.164	655.738
SSP5	382.099	418.312	434.64	474.39	512.566	622.778	740.914	758.684	748.072	751.713	729.261	757.503	756.279	749.277	762.192	779.312	812.47	785.116	821.347	805.44	822.493	822.651	819.258	810.159	834.629	822.556	866.374	880.879	897.24	861.594	841.589	822.436	889.909	877.608	857.845	857.41	835.137	862.5	876.019	891.981	897.642	920.621	908.834	964.086	887.671	915.169	939.531	897.896	902.103
Historical	382.832	418.639	435.465	474.932	517.472	627.475	709.327	712.933	716.858	731.97	716.486	742.001	742.579	740.028	742.017	775.331	789.64	766.447	776.252	783.331	818.752	816.486	845.249	846.811	826.232	804.637	786.244	783.868	811.855	786.293	772.005	772.108	785.222	778.337	793.366	788.886	820.148	821.092	824.446	814.176	785.612	784.773	817.098	824.536	843.483	826.739	837.872	855.696	834.509
[truncated: 7 more columns]

## Sheet: Single_West
Single-Family Starts West (Thousands)
Median
	2015	2016	2017	2018	2019	2020	2021	2022	2023	2024	2025	2026	2027	2028	2029	2030	2031	2032	2033	2034	2035	2036	2037	2038	2039	2040	2041	2042	2043	2044	2045	2046	2047	2048	2049	2050	2051	2052	2053	2054	2055	2056	2057	2058	2059	2060	2061	2062	2063
SSP1	157.231	167.474	186.037	216.852	214.503	213.394	214.001	200.193	191.383	184.235	177.631	169.007	167.975	166.715	162.048	158.836	156.79	154.619	154.561	147.525	145.219	139.209	141.451	135.537	135.189	132.825	131.978	129.778	128.21	122.888	124.564	123.046	120.624	118.638	116.832	117.4	117.588	114.977	114.17	113.744	113.007	109.504	110.369	108.729	108.494	107.271	102.258	105.446	103.554
SSP2	157.375	167.919	186.876	218.139	217.443	222.263	224.895	205.956	195.952	183.698	177.813	172.047	166.057	160.878	160.659	156.662	150.828	143.958	141.641	135.255	128.494	126.752	126.579	123.697	122.03	120.419	119.166	117.183	116.156	118.87	115.06	118.751	120.302	118.622	116.401	117.269	114.863	114.449	111.632	107.804	107.44	106.437	102.863	99.7526	100.406	98.649	96.3694	95.8433	97.3195
SSP3	157.231	167.474	185.652	215.739	209.24	195.975	184.248	166.688	147.646	136.012	126.055	117.48	114.076	108.355	106.629	98.4754	94.3168	89.9818	84.7423	79.6666	73.6555	69.0561	68.0118	65.3761	62.6594	60.7777	62.2891	60.8723	60.4601	57.251	56.5399	56.7885	55.7781	54.6938	53.3371	54.7392	54.4999	54.652	53.651	53.5464	52.9048	51.443	49.5281	49.4586	48.1471	47.8191	45.9733	45.1749	44.7135
SSP4	157.337	167.681	186.468	217.479	215.238	217.352	215.729	196.291	186.5	173.314	168.901	160.783	153.771	148.154	147.111	141.353	135.177	130.221	123.019	115.446	110.909	108.399	107.669	105.735	102.423	101.886	99.588	96.9725	97.0538	94.0737	91.4863	92.0026	93.1915	92.3614	91.7133	91.8632	91.3718	91.9042	90.0397	89.9458	90.4108	91.1481	89.7137	86.4114	87.1563	87.1674	85.4856	83.9672	83.1754
SSP5	157.231	167.474	186.016	216.744	215.511	220.893	228.145	216.13	207.804	201.728	194.785	185.611	182.497	179.794	179.011	173.043	171.34	169.349	163.765	156.788	148.633	142.477	143.442	141.242	138.698	137.132	139.042	135.177	134.447	134.554	131.912	135.2	130.685	126.649	125.079	125.136	125.204	126.013	126.823	123.804	123.676	123.282	120.767	119.619	118.609	118.543	116.504	116.73	115.774
Historical	157.373	167.91	186.839	218.101	218.689	229.741	239.141	224.581	216.238	205.856	203.031	195.105	190.028	186.169	184.893	180.345	177.798	170.635	164.829	162.972	156.995	156.292	159.819	154.607	152.275	151.265	148.397	146.976	147.16	148.049	146.423	147.284	150.278	149.748	148.295	151.324	147.33	145.626	138.356	139.078	138.129	135.4	130.161	129.708	128.176	127.414	124.867	123.119	121.791
Observed	165.2	179.4	203.8	222.4	213.9	241.5
95% Lower Bound
	2015	2016	2017	2018	2019	2020	2021	2022	2023	2024	2025	2026	2027	2028	2029	2030	2031	2032	2033	2034	2035	2036	2037	2038	2039	2040	2041	2042	2043	2044	2045	2046	2047	2048	2049	2050	2051	2052	2053	2054	2055	2056	2057	2058	2059	2060	2061	2062	2063
SSP1	151.072	160.072	177.545	206.11	175.739	141.415	123.347	106.425	90.4708	80.8907	73.6775	66.0863	62.2327	56.5268	48.5698	47.5959	42.0115	38.5359	34.5466	31.0028	27.7759	26.9812	24.3248	23.0307	19.4753	16.1278	14.9111	13.7604	12.2404	10.9422	10.2606	8.90694	8.30762	7.97775	6.79439	6.63215	5.38097	4.95406	5.47617	4.72652	4.30311	4.2733	4.06647	3.17645	2.52685	2.54443	2.28375	2.03272	1.73591
SSP2	150.886	160.86	178.221	208.071	180.584	144.236	126.388	106.56	88.9462	77.2282	72.5742	63.2985	56.4921	53.1541	45.6587	39.0835	38.7368	34.9393	31.1511	27.7815	22.0785	20.1994	19.723	19.8887	16.5975	14.9257	13.5612	13.1526	10.6208	9.58558	9.13543	8.78884	8.75311	7.35077	6.94331	5.31105	5.17576	4.3199	3.69255	3.24305	2.53894	2.45575	2.06781	1.59832	1.06785	0.948779	0.980537	0.693878	0.650976
SSP3	151.072	160.072	176.712	203.753	168.774	122.73	93.7086	72.4497	55.9512	44.8736	33.5977	28.897	24.7231	19.7909	18.0331	14.0953	10.9196	8.98669	6.97472	5.33013	4.01957	3.52037	2.66386	2.20889	1.82494	1.62284	1.44148	1.05688	0.980706	0.802272	0.647444	0.532286	0.44695	0.330922	0.327111	0.244416	0.21274	0.205506	0.196409	0.184469	0.168766	0.131345	0.109147	0.0961567	0.0817258	0.0712801	0.047835	0.0400506	0.0338871
SSP4	150.786	160.493	177.261	206.487	177.283	139.398	116.334	95.7701	79.7514	68.407	62.93	53.2644	47.7861	43.6172	37.6816	31.9452	30.0528	25.0684	21.2262	19.2035	14.9508	12.0737	11.4789	11.8159	9.54028	8.21221	6.83581	6.20904	5.41378	5.41163	4.12314	3.73	4.01189	3.63539	3.67881	3.10656	2.44509	1.65233	1.26901	1.56649	1.12127	0.874587	0.758349	0.584413	0.484379	0.505519	0.420485	0.386859	0.29886
SSP5	151.072	160.072	177.5	206.011	176.066	146.3	129.821	113.056	97.8983	85.2837	77.5438	69.2871	64.716	58.2285	54.1781	46.254	42.9718	42.5436	36.1795	31.3119	30.1423	26.745	25.9603	24.324	21.4423	19.5449	17.2221	17.1109	14.9997	13.158	12.2639	10.2338	8.89115	8.52265	8.24009	7.09421	6.51246	6.18668	5.88101	5.12425	5.11446	5.19462	5.07533	4.87462	4.63537	4.57877	3.73829	3.19391	2.98441
Historical	150.88	160.844	178.169	207.996	181.078	151.158	136.552	116.852	102.911	91.1083	85.256	76.6956	70.9429	64.2432	59.6172	55.0665	51.985	48.3991	43.7747	40.5475	34.6991	34.3326	30.6952	31.3034	28.1876	26.6066	27.3274	26.6027	23.1138	22.9545	21.926	20.8886	18.9494	18.1543	18.6279	16.982	14.7308	13.6515	11.7945	9.55393	9.11769	9.08494	7.14833	6.27887	4.90777	4.47049	4.13074	4.54973	3.1862
95% Upper Bound
	2015	2016	2017	2018	2019	2020	2021	2022	2023	2024	2025	2026	2027	2028	2029	2030	2031	2032	2033	2034	2035	2036	2037	2038	2039	2040	2041	2042	2043	2044	2045	2046	2047	2048	2049	2050	2051	2052	2053	2054	2055	2056	2057	2058	2059	2060	2061	2062	2063
SSP1	163.353	174.566	195.568	228.414	265.484	331.905	386.515	397.452	400.785	411.122	408.116	397.947	395.76	390.627	398.421	404.257	419.256	420.148	406.783	411.121	421.006	410.51	412.851	407.284	397.891	398.076	425.495	415.929	407.016	386.666	411.001	402.997	400.56	397.758	394.966	397.569	406.776	393.039	405.091	392.13	392.624	402.791	398.827	417.29	403.695	394.045	391.884	384.584	359.956
SSP2	163.392	174.284	195.189	228.069	260.047	326.936	380.007	380.496	394.018	403.801	400.332	403.23	390.828	399.515	404.445	403.746	400.153	383.136	387.392	384.783	386.197	397.806	406.827	417.398	407.857	395.906	389.363	377.984	368.505	375.196	372.68	393.879	377.817	371.589	374.223	367.7	359.281	394.141	384.907	355.529	355.682	355.766	377.094	372.558	393.166	375.648	369.927	403.832	405.132
SSP3	163.353	174.566	195.72	229.064	264.934	331.41	373.478	387.696	401.484	404.11	414.217	399.032	422.109	427.706	443.754	437.619	472.109	497.474	514.134	546.175	604.787	630.461	593.542	628.64	608.273	626.837	625.219	604.861	568.945	580.338	625.241	599.076	604.505	628.315	561.714	619.339	636.616	672.75	678.087	629.33	654.806	691.281	678.699	705.261	663.019	715.899	707.352	726.494	699.987
SSP4	163.346	174.428	195.568	228.236	260.668	322.869	378.108	382.712	397.163	413.527	391.422	412.096	397.485	400.924	403.274	407.486	405.74	391.543	400.987	414.295	424.545	451.726	473.907	474.532	465.398	448.57	459.769	437.9	462.05	475.699	486.163	526.485	502.545	491.063	506.587	481.41	502.382	506.961	517.924	489.097	443.039	447.62	443.846	441.637	444.506	449.979	448.92	473.21	488.296
SSP5	163.353	174.566	195.58	228.441	268.378	351.099	422.556	452.195	477.091	501.071	500.946	485.616	513.432	523.712	561.292	574.288	648.839	633.507	616.174	700.545	799.506	804.485	781.843	758.415	713.431	776.132	856.361	894.454	878.876	830.379	827.452	821.004	887.774	909.984	909.897	986.61	1023.41	943.907	875.456	901.094	905.077	920.834	963.753	953.72	940.789	1009.59	995.113	951.253	952.079
Historical	163.389	174.274	195.217	228.095	262.009	340.339	412.377	420.765	449.927	463.897	467.865	491.782	494.6	479.538	495.295	497.404	509.384	494.219	514.855	525.363	540.441	566.681	617.853	589.393	574.927	565.009	559.836	588.408	554.589	537.641	543.151	539.187	570.839	552.118	567.096	536.262	547.516	564.651	577.113	555.987	530.697	545.396	540.345	578.357	597.975	629.955	579.4	618.901	678.528
[truncated: 7 more columns]

## Sheet: Multi_Total
Multifamily Housing Total US (Thousands)
Median
	2015	2016	2017	2018	2019	2020	2021	2022	2023	2024	2025	2026	2027	2028	2029	2030	2031	2032	2033	2034	2035	2036	2037	2038	2039	2040	2041	2042	2043	2044	2045	2046	2047	2048	2049	2050	2051	2052	2053	2054	2055	2056	2057	2058	2059	2060	2061	2062	2063
SSP1	366.834	376.353	373.099	375.148	367.76	340.358	309.516	292.057	280.407	275.007	267.899	265.94	260.682	259.66	262.924	266.086	264.223	263.714	262.875	263.734	260.071	256.434	255.306	254.004	255.814	257.092	258.038	255.762	255.791	258.919	255.315	254.314	252.347	251.603	254.045	255.113	258.255	257.614	261.489	258.349	258.864	261.108	257.07	254.122	255.151	256.216	256.363	254.305	249.533
SSP2	367.088	376.995	373.403	375.555	366.921	334.281	309.696	286.866	272.142	265.058	264.108	262.512	261.801	259.883	256.189	257.487	253.833	255.516	257.761	252.319	252.524	249.363	255.83	256.547	255.91	256.247	256.963	256.957	256.524	256.086	256.478	255.68	254.03	254.438	245.949	251.377	247.919	253.24	253.605	250.368	255.339	257.362	251.784	256.65	255.053	255.615	252.792	251.473	253.112
SSP3	366.834	376.353	373.099	375.148	364.215	321.862	282.436	259.919	246.405	236.747	229.919	227.704	223.774	220.432	223.582	225.329	223.82	224.143	222.576	222.821	219.877	216.302	218.02	215.271	214.201	217.085	219.157	216.971	216.488	219.037	216.202	216.113	216.004	216.048	216.71	217.49	220.813	219.622	220.94	219.444	218.808	219.105	214.29	213.481	217.15	215.005	214.823	215.775	210.87
SSP4	367.088	376.995	373.403	375.555	366.217	331.479	304.083	280.826	265.295	258.382	256.322	255.168	254.647	251.388	248.233	250.165	245.928	247.297	249.976	245.494	245.024	241.681	248.734	249.131	247.097	249.174	249.108	249.193	248.917	248.857	248.235	248.049	246.295	247.17	239.172	242.947	240.182	245.139	245.525	242.325	246.904	249.587	243.625	248.751	246.582	248.21	244.895	243.245	246.408
SSP5	366.834	376.353	373.099	375.148	371.175	357.32	339.959	327.251	321.889	316.27	308.692	309.676	308.117	305.718	310.436	314.409	311.931	310.83	312.93	310.565	309.851	303.917	301.683	303.372	304.037	304.296	307.498	303.299	304.749	307.066	301.19	301.745	300.853	302.048	301.247	305.616	305.91	304.8	307.718	310.569	312.294	313.117	307.763	302.519	302.665	305.194	306.623	305.437	301.036
Historical	367.088	376.995	373.403	375.555	370.112	350.999	333.927	316.092	304.373	300.075	302.628	301.048	301.287	299.618	296.928	297.487	292.681	293.006	299.476	294.905	291.036	292.541	296.657	299.528	298.995	296.034	298.907	298.767	294.496	294.845	294.949	296.304	295.67	295.496	287.123	292.046	287.645	293.289	291.171	293.01	295.734	296.777	291.126	294.117	293.268	295.873	293.445	291.826	294.026
Observed	397.3	392.3	354.1	374.2	402.3	389.1
95% Lower Bound
	2015	2016	2017	2018	2019	2020	2021	2022	2023	2024	2025	2026	2027	2028	2029	2030	2031	2032	2033	2034	2035	2036	2037	2038	2039	2040	2041	2042	2043	2044	2045	2046	2047	2048	2049	2050	2051	2052	2053	2054	2055	2056	2057	2058	2059	2060	2061	2062	2063
SSP1	357.565	366.075	365.743	367.862	328.925	243.54	206.09	180.466	165.195	156.977	152.917	157.648	150.606	143.94	141.071	139.894	135.513	134.844	137.304	137.052	137.608	129.368	134.062	136.747	138.036	136.087	129.447	130.607	128.639	127.647	121.427	122.023	123.338	122.302	118.717	119.046	122.501	123.32	130.152	128.98	130.705	131.786	132.775	130.994	136.597	133.391	131.008	127.406	120.91
SSP2	357.788	366.875	366.283	368.069	331.242	246.79	209.342	183.658	174.344	160.773	157.526	149.159	146.001	145.568	135.886	137.005	141.589	137.357	133.788	133.41	135.306	134.513	137.348	141.789	137.06	133.298	133.868	133.699	132.8	134.081	132.087	130.073	136.22	135.896	133.289	131.816	129.197	129.177	132.331	133.475	131.141	126.024	127.296	125.927	122.87	124.5	130.479	124.271	128.243
SSP3	357.565	366.075	365.743	367.862	326.125	230.688	186.108	159.244	141.811	132.185	121.376	124.217	121.707	115.503	110.388	110.463	106.264	104.189	105.542	105.58	106.006	106.161	103.717	103.758	105.696	108.439	102.281	102.384	101.611	97.857	96.9231	92.7872	92.536	91.4933	91.789	90.7078	95.5128	96.3382	98.844	99.1015	100.722	99.6735	101.176	102.745	106.029	103.615	98.9726	103.462	96.458
SSP4	357.788	366.875	366.283	368.069	330.714	244.73	205.658	178.692	169.751	156.2	152.802	143.093	141.461	140.76	131.783	132.072	137.084	132.073	127.35	128.865	129.826	129.044	133.921	136.467	132.628	127.433	128.242	127.297	127.856	127.294	127.201	125.477	131.853	130.55	128.199	126.465	123.28	121.209	126.148	128.243	124.235	121.433	121.528	121.617	119.25	116.672	125.143	118.693	120.429
SSP5	357.565	366.075	365.743	367.862	331.109	255.44	228.195	209.332	192.231	188.635	184.621	189.477	185.254	183.49	172.101	172.469	168.552	168.507	172.221	176.629	173.068	169.237	172.947	172.161	172.663	170.233	166.78	167.031	161.404	157.553	161.559	158.848	168.515	159.667	161.862	162.418	164.142	160.943	162.17	163.816	167.946	169.11	165.508	168.674	173.834	171.768	167.503	166.498	162.773
Historical	357.788	366.875	366.283	368.069	333.646	256.672	226.032	202.517	197.024	184.778	179.611	178.386	171.391	172.243	162.067	165.745	165.202	162.756	163.036	162.177	165.767	161.818	165.628	170.843	164.75	168.328	160.425	164.642	164.571	165.497	160.323	161.204	162.063	164.706	165.171	162.376	159.703	161.043	165.479	167.058	162.223	158.15	160.18	155.578	153.163	153.821	160.311	156.595	156.753
95% Upper Bound
	2015	2016	2017	2018	2019	2020	2021	2022	2023	2024	2025	2026	2027	2028	2029	2030	2031	2032	2033	2034	2035	2036	2037	2038	2039	2040	2041	2042	2043	2044	2045	2046	2047	2048	2049	2050	2051	2052	2053	2054	2055	2056	2057	2058	2059	2060	2061	2062	2063
SSP1	376.232	388.44	381.2	383.526	417.91	471.045	458.607	455.553	459.661	445.332	460.46	470.715	454.018	461.981	450.523	460.302	443.982	458.467	466.532	468.319	464.739	464.881	475.878	464.295	455.385	435.367	450.553	458.829	447.999	455.371	465.606	465.246	457.29	452.123	472.46	460.002	469.783	464.066	452.227	452.697	453.464	497.821	486.133	459.059	460.354	456.294	453.194	463.457	447.655
SSP2	375.937	389.375	380.46	382.904	419.747	474.935	471.232	450.41	459.833	450.153	435.159	446.567	453.674	443.673	436.768	421.967	442.233	435.772	447.11	434.177	438.926	441.35	453.607	450.402	440.855	443.263	438.694	463.241	473.868	463.836	454.944	468.644	474.424	483.455	498.551	481.861	496.994	490.401	480.839	478.797	482.853	462.94	451.903	469.316	448.78	450.545	459.704	449.109	477.869
SSP3	376.232	388.44	381.2	383.526	413.711	445.074	418.208	402.594	404.033	386.65	403.478	401.697	393.901	391.331	386.733	394.808	377.171	392.931	396.394	393.996	401.478	394.393	394.932	393.67	385.189	387.186	384.375	382.487	386.532	389.541	395.823	382.347	390.829	397.731	399.903	401.14	397.072	401.24	388.645	391.608	384.612	409.789	407.021	392.902	400.133	399.47	403.643	399.508	394.37
SSP4	375.937	389.375	380.46	382.904	419.031	468.804	464.366	439.674	448.895	439.827	420.721	432.512	440.239	426.096	424.385	413.041	429.172	417.604	432.184	424.53	423.544	433.599	439.537	438.376	430.377	430.912	426.396	442.157	457.582	448.851	436.69	450.406	461.616	462.059	484.65	462.409	471.444	474.965	467.027	458.356	455.304	439.219	433.197	454.837	437.196	437.273	447.091	434.916	461.937
SSP5	376.232	388.44	381.2	383.526	422.883	496.905	506.594	521.798	536.97	528.08	545.545	554.17	549.517	553.101	544.845	570.627	555.231	576.996	577.426	591.27	575.829	588.349	600.684	600.493	577.076	567.901	574.242	569.06	570.029	579.055	605.452	594.741	602.719	600.183	609.368	575.59	594.448	592.507	585.357	566.475	576.116	629.482	629.58	600.501	589.146	596.592	581.974	599.044	588.723
Historical	375.937	389.375	380.46	382.904	423.088	497.036	513.368	497.728	512.212	517.982	500.544	517.074	533.374	532.81	518.512	499.316	504.615	514.34	531.41	529.514	524.469	553.421	548.462	551.26	521.341	526.446	536.979	557.02	577.635	570.898	564.927	556.496	578.879	591.946	590.069	584.613	599.255	608.706	608.29	593.96	605.66	568.236	544.217	570.977	518.936	530.415	563.561	573.889	578.141
[truncated: 7 more columns]

## Sheet: Multi_Northeast
Multifamily Starts Northeast (Thousands)
Median
	2015	2016	2017	2018	2019	2020	2021	2022	2023	2024	2025	2026	2027	2028	2029	2030	2031	2032	2033	2034	2035	2036	2037	2038	2039	2040	2041	2042	2043	2044	2045	2046	2047	2048	2049	2050	2051	2052	2053	2054	2055	2056	2057	2058	2059	2060	2061	2062	2063
SSP1	61.7876	67.3808	53.8343	50.2589	44.2297	41.8901	38.4896	36.1924	35.2785	33.8037	32.2771	31.2788	31.3567	31.3293	30.836	30.7501	31.8727	30.6355	30.0968	29.6642	29.4422	29.3592	29.2944	29.027	28.6517	27.8188	28.1	27.8241	28.4786	28.7641	28.7867	29.5966	30.6177	29.184	28.1637	27.3196	27.7827	28.6879	29.0935	29.2597	29.5511	29.8837	28.9474	28.254	29.0901	29.8326	29.5594	28.6324	28.1012
SSP2	61.9316	67.9218	54.0663	50.3039	44.463	42.7232	40.1196	36.9614	35.6474	32.937	32.2652	32.1111	31.3218	30.0219	29.7505	28.987	28.4839	29.1264	29.7859	29.2655	29.2788	27.9833	28.3838	28.5543	28.0568	28.8198	29.5618	29.7358	28.7881	28.5251	29.0565	28.7298	29.1186	29.0654	28.2094	28.4256	28.7608	28.6043	28.8464	29.7242	31.1341	30.0241	29.3162	28.3135	28.9286	29.5976	29.1905	28.7665	28.0542
SSP3	61.7876	67.3808	53.8343	50.2589	43.8128	39.2905	34.9314	32.3493	29.336	27.8904	26.7947	25.8895	24.9053	25.0208	24.7893	24.6028	24.5947	23.3625	23.6647	23.2368	22.8006	21.8037	22.3401	22.8994	22.1289	21.7032	21.2346	21.5641	22.5078	22.1036	21.8202	22.6201	23.3125	21.7389	21.7903	21.0029	21.3172	22.1664	22.4872	22.1686	22.5227	22.2797	22.258	21.6734	21.4311	22.7235	22.6652	21.5512	21.4991
SSP4	61.9316	67.9218	54.0663	50.3039	44.3412	42.3398	39.3852	36.0369	34.7416	32.1167	31.4316	31.1131	30.0731	28.888	28.6302	27.6594	27.2844	27.7718	28.5962	28.1883	28.0394	26.7662	27.2941	27.4288	26.8406	27.301	28.101	28.0024	27.477	27.5895	27.5671	27.9089	27.3504	27.8384	26.8989	27.4383	27.3057	26.9082	27.525	28.0912	29.2685	28.2513	27.9332	26.9086	27.4198	28.0838	27.8156	27.3147	26.8582
SSP5	61.7876	67.3808	53.8343	50.2589	44.5682	44.1735	42.3307	41.4761	40.4341	40.1213	39.3212	38.2789	38.9311	38.6693	39.4005	38.9386	39.4354	38.5797	38.3719	37.5469	37.7237	36.5421	36.8223	36.6859	35.8412	35.3927	35.5314	37.2048	35.9744	36.2168	37.2694	37.948	38.2517	37.0385	37.6112	37.0498	36.3782	36.9512	36.6516	36.8921	38.3142	39.6311	37.2841	36.7221	38.412	39.0435	38.4808	37.4935	37.6403
Historical	61.9316	67.9218	54.0663	50.3039	44.8385	44.9998	43.3001	41.3507	40.3548	38.086	38.2244	38.0112	37.3922	35.919	35.8317	35.3832	35.0201	35.6665	36.1667	36.7226	35.9983	35.6258	35.8369	36.1648	35.4444	36.3591	36.7909	36.0638	37.0471	36.0327	35.6686	35.9004	35.8613	35.6973	34.7394	35.5749	35.8713	36.2904	37.444	37.4698	38.6067	37.1885	36.8826	36.5221	36.4267	37.1236	36.9692	36.8157	35.8999
Observed	83.3	56	49.4	46.4	57.7	51.3
95% Lower Bound
	2015	2016	2017	2018	2019	2020	2021	2022	2023	2024	2025	2026	2027	2028	2029	2030	2031	2032	2033	2034	2035	2036	2037	2038	2039	2040	2041	2042	2043	2044	2045	2046	2047	2048	2049	2050	2051	2052	2053	2054	2055	2056	2057	2058	2059	2060	2061	2062	2063
SSP1	56.6303	61.0548	50.7989	47.941	35.0051	20.5371	15.8131	12.6592	11.4245	10.3334	9.29581	9.03611	8.03723	7.85025	7.68002	6.90681	6.91109	6.69719	6.7343	6.30226	5.90145	5.72173	5.76795	5.72442	5.67238	5.49339	4.89724	4.63421	4.65591	4.84874	4.63398	4.11294	4.10257	4.43315	4.74633	5.21014	4.41133	4.07316	4.24932	4.39865	4.06071	3.96033	4.38017	4.33097	4.37323	4.39605	4.52538	4.39579	4.22861
SSP2	56.3848	61.1088	50.7749	48.0092	35.7158	22.7731	15.8902	12.6133	11.5681	10.5959	9.40287	7.99926	8.21841	8.29177	7.47092	7.43787	6.765	6.5154	6.18945	6.23816	6.32618	5.9905	6.3549	6.06614	5.51529	5.00794	4.92066	4.47969	4.76705	4.92205	4.51418	4.57427	4.26992	4.35246	4.03521	4.35952	4.19069	4.27953	4.66117	4.48478	4.59715	3.68015	3.43343	3.63072	3.73542	3.48957	4.00845	3.43873	3.87319
SSP3	56.6303	61.0548	50.7989	47.941	34.6928	18.947	13.6448	10.2072	9.21987	7.36202	6.40687	5.94741	5.15347	4.91669	4.97898	4.24593	3.90948	3.90278	3.85902	3.40154	3.14117	2.91372	2.86523	2.85654	2.80273	2.31784	1.94123	1.99865	1.95185	1.97394	1.74923	1.8163	1.80869	1.96001	2.1174	2.19241	1.81124	1.8738	2.02515	1.70262	1.6163	1.59802	1.77543	1.41734	1.82679	1.72499	1.76607	1.71908	1.58399
SSP4	56.3848	61.1088	50.7749	48.0092	35.6177	22.5118	15.3389	12.1645	10.938	10.0202	8.78866	7.49464	7.45766	7.55402	6.9194	6.86254	6.13518	5.9461	5.60044	5.66072	5.8277	5.20798	5.50395	5.3986	5.02129	4.48877	4.23239	3.98919	4.00947	4.40716	3.88652	3.98131	3.62273	3.74607	3.37966	3.77895	3.53788	3.82636	4.12613	3.89038	3.99161	3.08121	2.73657	2.98478	3.24607	3.20775	3.49229	3.11218	3.21518
SSP5	56.6303	61.0548	50.7989	47.941	35.314	22.1818	18.2597	16.2133	13.81	13.7259	12.6287	12.4779	12.0874	11.4095	11.6028	9.90548	10.3241	10.7142	10.5726	10.3357	9.47973	9.58682	9.35291	9.30111	9.93481	9.25325	9.24647	9.00106	8.9855	8.92639	8.16143	8.1016	7.89645	8.68896	8.39185	8.49435	7.40858	7.98436	8.99844	8.9129	9.04079	8.82007	8.33342	9.46629	9.05479	8.95917	9.27599	8.6484	8.96991
Historical	56.3848	61.1088	50.7749	48.0092	35.9084	24.4092	17.862	14.8483	13.8259	13.888	12.5247	11.7063	10.3806	10.5087	11.3375	11.1929	10.2658	9.7174	9.52353	9.77928	9.85321	9.68526	10.1954	9.35255	8.85302	8.28924	8.15416	8.5109	8.63056	8.47489	8.8087	8.58825	7.67787	8.41692	8.21502	8.23506	8.34594	8.7156	8.80219	7.92477	8.62233	7.51053	7.14083	7.46547	7.91006	7.68326	7.54382	7.93647	7.72099
95% Upper Bound
	2015	2016	2017	2018	2019	2020	2021	2022	2023	2024	2025	2026	2027	2028	2029	2030	2031	2032	2033	2034	2035	2036	2037	2038	2039	2040	2041	2042	2043	2044	2045	2046	2047	2048	2049	2050	2051	2052	2053	2054	2055	2056	2057	2058	2059	2060	2061	2062	2063
SSP1	67.3271	75.1662	57.0498	53.0812	58.5855	83.1804	92.4908	103.206	105.91	102.125	110.463	108.96	115.663	114.944	119.794	121.387	121.026	133.473	135.944	129.021	128.818	120.275	129.405	118.07	115.244	112.678	118.13	122.658	121.987	120.198	117.206	116.498	124.367	121.744	121.677	125.858	126.004	128.296	129.343	129.587	126.314	131.368	124.897	118.681	124.066	124.997	132.335	124.121	119.613
SSP2	67.2868	76.3288	57.3323	53.1087	59.0429	82.1601	90.5275	101.281	101.596	109.215	106.816	113.028	115.627	115.113	120.558	121.506	114.292	121.198	124.467	124.258	130.198	140.883	154.223	147.752	146.864	144.467	156.232	141.898	155.779	168.938	160.64	150.793	153.285	152.534	161.478	153.343	160.747	153.22	156.228	153.283	156.562	151.702	145.975	156.251	152.775	147.956	154.314	144.144	148.101
SSP3	67.3271	75.1662	57.0498	53.0812	57.7035	77.867	84.1674	92.6193	88.7635	93.1684	96.2628	92.3814	99.5792	95.7817	107.166	105.27	102.624	105.348	107.862	109.804	100.649	96.8632	113.597	97.297	98.7026	103.637	105.209	108.842	113.017	105.674	103.376	103.694	104.884	100.228	98.6733	109.3	107.244	110.447	111.798	115.9	105.352	107.668	108.744	109.216	114.917	111.153	110.902	112.962	101.047
SSP4	67.2868	76.3288	57.3323	53.1087	58.9372	81.3259	88.7907	99.1574	101.37	105.077	101.975	108.61	108.348	111.643	113.873	115.945	112.383	115.924	122.473	119.068	129.183	138.247	148.234	140.268	134.284	139.696	153.607	142.03	150.654	155.046	148.98	134.392	145.209	151.358	155.86	157.526	145.694	149.695	148.272	148.777	141.876	146.174	136.669	143.085	151.812	147.697	154.6	148.078	144.881
SSP5	67.3271	75.1662	57.0498	53.0812	59.3978	85.7165	106.225	115.507	121.916	131.897	126.689	140.459	140.547	137.891	156.628	157.188	152.432	163.652	175.744	188.491	170.508	174.773	168.39	158.135	160.75	146.421	156.857	166.44	168.068	163.264	170.94	162.149	157.925	154.906	162.799	162.04	185.689	179.157	169.628	162.501	176.685	178.661	181.017	178.839	165.362	171.77	164.484	164.893	153.362
Historical	67.2868	76.3288	57.3323	53.1087	59.9138	87.1015	98.6288	112.282	116.451	118.592	129.874	130.466	135.629	146.505	155.043	154.312	146.563	145.074	171.549	157.897	160.793	173.525	183.859	182.677	180.327	163.984	160.325	163.702	186.479	206.983	198.882	191.361	209.914	200.424	218.581	201.824	212.752	189.194	215.715	188.04	208.181	203.468	176.879	207.195	186.566	179.514	185.637	182.503	176.547
[truncated: 7 more columns]

## Sheet: Multi_Midwest
Multifamily Starts Midwest (Thousands)
Median
	2015	2016	2017	2018	2019	2020	2021	2022	2023	2024	2025	2026	2027	2028	2029	2030	2031	2032	2033	2034	2035	2036	2037	2038	2039	2040	2041	2042	2043	2044	2045	2046	2047	2048	2049	2050	2051	2052	2053	2054	2055	2056	2057	2058	2059	2060	2061	2062	2063
SSP1	56.1967	50.0893	55.7163	52.6307	54.3113	51.8293	48.8088	46.5021	45.5192	44.8611	43.7389	43.9081	43.842	44.3498	44.5052	45.2132	45.1383	45.4603	45.1756	45.2832	44.9113	44.9673	45.8601	46.2611	45.2329	45.2625	45.156	45.2775	45.0173	44.8536	44.5483	44.1902	45.4411	45.2672	45.5252	45.7982	45.7537	45.0717	45.9793	45.4849	45.1267	45.2068	44.3956	45.0667	45.7169	45.5182	45.5378	46.153	45.5051
SSP2	56.1171	50.02	55.6175	52.5575	53.7535	51.5218	48.9	44.6954	43.4807	43.2579	42.1106	42.3351	42.8238	42.7622	42.5455	43.0895	43.5287	43.7246	43.0199	42.7239	43.2961	43.7238	43.5911	43.4798	43.0367	43.4765	43.1516	42.9029	42.7231	42.5748	42.7742	43.1894	43.7389	43.3937	42.8605	43.2233	43.1724	42.9377	42.7109	42.4685	43.3102	43.461	42.6638	43.0014	43.4791	42.6148	42.8389	43.4138	43.722
SSP3	56.1967	50.0893	55.7163	52.6307	53.7263	49.4203	44.531	41.6628	39.9431	38.3425	37.3082	37.5349	36.8939	37.8065	38.2494	37.8214	38.1939	38.5298	38.4376	38.7306	37.9026	37.5861	38.6742	39.5438	38.207	38.2178	37.7471	38.6963	37.5351	37.8104	38.0992	38.1927	38.7239	38.0286	38.9009	38.934	38.994	37.7967	38.6635	37.8257	38.1053	37.8629	37.2314	37.8455	38.5273	38.5105	37.8428	38.2957	38.002
SSP4	56.1171	50.02	55.6175	52.5575	53.6477	51.0449	48.0946	43.801	42.4206	42.0519	40.8814	41.1344	41.501	41.4957	41.7543	41.7891	42.0906	42.3251	41.5428	41.7279	42.1394	42.3912	42.2867	42.1358	41.6867	42.0635	41.8299	41.4984	41.5047	41.4174	41.3782	41.8465	42.2805	42.169	41.5736	41.8225	41.8123	41.7616	41.4164	41.002	41.7863	41.8919	41.4851	41.8667	41.8593	41.5205	41.4191	42.0875	42.3105
SSP5	56.1967	50.0893	55.7163	52.6307	54.9536	54.2855	52.9934	52.4187	51.6145	51.0659	50.8176	50.5784	51.1347	51.9587	52.2934	53.1993	52.5568	52.7876	52.9519	53.1698	53.0688	53.2971	53.85	54.2666	53.4323	52.8905	52.5107	52.5182	53.614	52.3421	52.4982	52.2239	53.4213	53.1817	53.4491	54.6667	54.1946	52.5546	53.6632	53.5503	52.5937	54.0876	53.3426	53.2591	53.4756	53.8253	53.9526	54.4363	54.1203
Historical	56.1171	50.02	55.6175	52.5575	54.1863	53.7202	52.1497	49.4046	48.9554	49.0122	48.2087	49.2142	49.2067	49.3674	48.863	49.2461	50.1315	50.4701	49.5761	49.6184	49.7189	50.4423	50.5887	50.1407	49.9329	49.5709	50.0384	49.8125	49.2507	49.171	50.017	50.1209	50.4911	51.1592	50.0208	49.59	50.2983	49.7297	49.4068	49.3874	49.7823	50.0752	49.6672	49.3245	50.2921	50.2534	49.9181	50.1481	50.263
Observed	45.3	61.4	49.4	49.2	49.6	56
95% Lower Bound
	2015	2016	2017	2018	2019	2020	2021	2022	2023	2024	2025	2026	2027	2028	2029	2030	2031	2032	2033	2034	2035	2036	2037	2038	2039	2040	2041	2042	2043	2044	2045	2046	2047	2048	2049	2050	2051	2052	2053	2054	2055	2056	2057	2058	2059	2060	2061	2062	2063
SSP1	53.3721	47.4026	53.7251	50.6962	44.9604	33.3517	29.0305	23.8919	22.3043	21.2384	19.8992	19.5707	18.9901	18.1989	18.9859	18.1677	19.0304	19.5585	19.7344	18.013	17.8335	17.1546	17.9877	18.2918	18.0712	17.3851	18.4833	17.5834	15.9864	16.382	17.7268	16.6971	16.674	16.9902	16.6833	17.0014	16.3238	15.7686	15.4303	16.9568	17.6666	16.1696	16.6309	16.263	15.9897	17.1646	16.9987	17.1897	17.587
SSP2	53.2805	47.4739	53.5644	50.5948	45.2512	33.4001	28.5953	24.5536	23.11	19.9451	19.2351	18.4325	18.8288	17.3912	18.2547	17.1557	16.9193	17.3626	17.6884	17.9013	16.9392	17.1553	16.5606	16.8808	16.6493	17.9307	16.4841	16.8466	17.3825	16.2601	16.851	15.7603	17.0558	16.6345	17.3186	16.3894	16.2781	16.1968	14.9642	15.5176	14.9681	14.6382	14.8364	15.9685	15.9731	15.275	16.8216	15.5366	16.0852
SSP3	53.3721	47.4026	53.7251	50.6962	44.5376	31.7326	26.3245	20.7818	18.5417	17.3476	15.354	15.086	14.7345	13.8872	13.9015	13.5675	14.6756	14.6424	14.3309	13.3939	13.0594	12.0961	13.4662	13.1434	12.727	12.8148	12.4726	11.4936	10.865	10.5119	11.1145	11.1157	11.2741	11.2513	11.387	11.3189	10.984	10.9825	10.8123	11.6678	12.1532	10.9605	10.9316	10.8438	10.0812	11.6807	12.3115	11.9086	11.8027
SSP4	53.2805	47.4739	53.5644	50.5948	45.2052	33.1431	27.9597	24.1079	22.2681	19.199	18.3724	17.2827	17.8757	16.5248	17.0938	16.1799	16.1398	16.1702	16.7968	16.579	15.8484	15.761	15.4671	15.982	15.6589	16.5464	15.4886	16.2809	16.4754	15.0438	15.76	14.3969	16.034	15.5225	16.5723	15.0664	15.436	15.2283	14.1286	14.3755	14.0527	13.7541	13.609	14.8084	14.6961	14.0467	15.0461	14.4097	14.95
SSP5	53.3721	47.4026	53.7251	50.6962	45.4135	35.1693	31.8228	27.6885	26.6414	25.0193	23.9165	24.431	24.082	23.5689	24.3864	23.8058	24.7314	25.3802	25.8051	23.3197	23.2531	23.0698	23.0852	23.908	24.8856	24.0466	25.0653	23.1076	22.905	23.3807	23.3617	23.5445	23.2005	22.7446	23.064	23.1898	22.7965	22.477	22.6121	22.9408	23.623	22.446	23.3299	23.8492	22.8902	23.7741	24.5205	24.7453	23.3577
Historical	53.2805	47.4739	53.5644	50.5948	45.5549	34.8218	31.1572	28.0174	26.2124	23.8831	23.4535	22.6325	23.1553	22.0005	22.2552	21.9704	22.0212	22.3082	22.2158	23.5427	22.7553	22.3912	22.9249	22.498	21.1608	23.9276	22.2363	23.5236	23.1916	23.3195	23.3188	21.9515	21.4363	23.1062	22.593	21.7529	21.6426	20.8971	21.3312	21.1653	21.6213	20.8698	21.4613	22.7788	22.1049	21.912	23.2712	21.2831	22.0036
95% Upper Bound
	2015	2016	2017	2018	2019	2020	2021	2022	2023	2024	2025	2026	2027	2028	2029	2030	2031	2032	2033	2034	2035	2036	2037	2038	2039	2040	2041	2042	2043	2044	2045	2046	2047	2048	2049	2050	2051	2052	2053	2054	2055	2056	2057	2058	2059	2060	2061	2062	2063
SSP1	59.0788	52.8648	57.7794	54.7715	67.0393	76.6152	80.4556	82.4945	82.8578	79.3132	83.3778	79.9747	82.2507	84.6135	83.6304	84.0768	86.295	83.675	90.2951	90.7891	90.1354	87.1266	87.122	85.839	84.1536	85.4286	87.6976	86.4473	90.6948	88.6302	87.7457	86.5845	87.1114	88.4996	86.0226	85.8063	86.2275	89.0509	88.7359	86.0034	89.1312	87.1567	87.3111	84.5315	85.6931	87.5975	86.9407	85.24	83.9521
SSP2	59.0048	52.8064	57.7699	54.6211	66.1415	75.1107	78.6914	78.1794	78.1533	80.513	79.9094	81.0089	80.3121	81.7114	80.9334	82.8864	80.3146	83.2243	81.2172	83.0385	80.9199	81.6845	80.5792	83.6658	82.007	83.7325	80.4744	81.6336	84.0653	79.5398	80.7905	82.1241	84.1149	83.1178	84.325	82.596	84.3253	85.8922	88.4915	85.4635	87.2808	86.0059	83.095	82.5335	81.0604	81.8378	81.0879	82.197	84.5956
SSP3	59.0788	52.8648	57.7794	54.7715	66.323	73.0582	74.3273	72.9679	73.1872	70.6047	71.9489	70.5798	72.8154	70.9176	73.3242	72.8562	75.1019	76.5372	76.2121	77.1889	76.7882	77.2653	73.851	73.4668	72.1118	73.2693	78.3966	77.0804	76.0699	76.2884	75.0476	75.3488	75.3575	75.7231	73.8954	74.665	74.5034	75.8633	76.3124	76.1841	76.7737	76.6651	74.9787	72.4082	76.2673	76.4894	76.9315	74.247	74.3815
SSP4	59.0048	52.8064	57.7699	54.6211	66.0606	74.3294	77.6402	76.7459	76.7152	78.434	78.05	79.0685	78.7708	78.7457	78.9727	81.1632	78.4787	81.1273	79.0458	79.6648	79.3555	79.3572	79.5427	81.8264	80.1303	81.9686	78.4124	79.7474	82.841	78.1264	78.6475	79.4862	81.618	81.7759	82.2446	79.8577	82.4288	84.5846	85.9577	83.0491	86.132	83.4262	81.5296	80.159	79.2429	79.7811	79.7153	80.359	81.9132
SSP5	59.0788	52.8648	57.7794	54.7715	67.9449	80.0909	87.6654	94.2899	93.7589	91.7457	95.9655	92.6487	95.7606	98.8142	99.5382	98.3252	103.033	100.127	107.912	105.121	105.978	103.806	103.867	100.61	100.402	102.548	102.782	100.893	108.36	102.665	102.489	103.745	102.662	103.307	101.272	98.1872	102.2	102.487	104.583	101.605	105.452	101.602	102.782	101.906	103.493	105.099	102.776	103.666	100.396
Historical	59.0048	52.8064	57.7699	54.6211	66.6991	78.9407	84.3292	86.4256	86.7976	90.1434	90.2053	93.375	90.6696	95.0258	93.1407	96.3105	92.7654	94.8041	92.7172	94.3342	92.7552	91.0374	91.2284	95.2715	94.7282	94.6653	92.9004	93.6177	95.8171	92.4757	92.5421	92.4725	94.685	94.5443	96.2105	94.8267	95.9304	96.9477	98.2976	95.2797	98.1887	96.6902	97.712	95.4943	91.8219	94.5552	94.2758	95.1732	96.7616
[truncated: 7 more columns]

## Sheet: Multi_South
Multifamily Starts South (Thousands)
Median
	2015	2016	2017	2018	2019	2020	2021	2022	2023	2024	2025	2026	2027	2028	2029	2030	2031	2032	2033	2034	2035	2036	2037	2038	2039	2040	2041	2042	2043	2044	2045	2046	2047	2048	2049	2050	2051	2052	2053	2054	2055	2056	2057	2058	2059	2060	2061	2062	2063
SSP1	147.942	163.299	152.538	150.211	170.421	148.192	129.552	123.174	114.868	113.141	111.756	111.436	107.238	107.582	108.66	109.063	106.652	105.312	106.092	105.657	108.803	106.322	104.722	105.07	104.507	107.271	106.819	104.512	105.916	104.982	105.024	104.281	105.255	105.859	107.721	106.347	106.767	105.065	105.51	106.273	107.101	107.887	105.913	105.189	105.762	106.101	105.034	105.048	102.929
SSP2	148.017	163.378	152.634	150.347	168.278	144.458	128.695	118.275	110.744	109.617	108.302	107.032	107.474	106.778	103.076	107.623	104.49	104.728	103.813	101.268	102.031	100.972	103.912	106.013	105.56	104.603	104.872	105.663	104.189	103.708	103.024	100.871	105.859	105.121	104.056	104.288	101.616	103.468	101.616	103.585	103.123	103.198	101.962	100.564	101.263	104.177	104.387	103.02	101.008
SSP3	147.942	163.299	152.538	150.211	168.9	139.458	119.018	110.474	101.068	99.2406	98.2854	97.2136	93.763	92.9323	94.0523	94.0942	92.9197	90.5097	92.7216	92.0702	93.683	90.9863	91.1728	91.6086	90.0825	92.2993	91.8725	90.1745	90.5095	92.0813	92.0836	91.4731	90.7919	91.8145	93.4647	92.6988	93.9174	91.1827	91.4982	91.468	93.6102	93.8715	92.3255	90.8974	90.5051	91.4801	91.568	90.8063	88.8084
SSP4	148.017	163.378	152.634	150.347	167.991	142.892	126.703	115.884	108.543	107.078	106.166	103.478	105.295	103.946	101.157	104.85	101.853	102.424	101.548	98.5085	99.1426	98.8323	101.187	103.302	102.662	101.756	101.828	103.035	101.381	100.347	100.635	97.9397	103.05	102.087	101.339	101.882	99.2604	101.153	99.5015	101.462	100.308	100.278	99.0293	97.9112	98.3769	101.342	101.777	100.658	98.9068
SSP5	147.942	163.299	152.538	150.211	171.977	157.677	141.946	136.909	130.274	128.352	126.471	125.317	122.994	122.61	124.238	126.265	123.594	121.352	122.915	121.726	124.014	122.994	121.365	121.925	121.022	123.176	122.509	120.842	119.765	121.63	120.854	119.305	121.007	121.374	122.964	122.716	122.681	121.408	120.774	120.917	123.137	122.699	122.806	119.65	121.809	121.086	122.573	121.768	119.001
Historical	148.017	163.378	152.634	150.347	169.814	150.745	138.544	129.05	123.427	123.412	122.591	121.995	121.651	120.807	117.415	121.03	119.335	118.82	117.97	114.249	115.023	114.709	117.835	119.385	119.731	118.735	119.4	119.809	116.459	118.12	116.041	115.05	119.807	120.984	118.076	118.001	114.482	117.617	116.059	116.679	115.917	116.029	115.878	113.96	115.143	117.805	117.493	115.274	115.941
Observed	168.4	163.5	145.7	164.8	187.9	182.4
95% Lower Bound
	2015	2016	2017	2018	2019	2020	2021	2022	2023	2024	2025	2026	2027	2028	2029	2030	2031	2032	2033	2034	2035	2036	2037	2038	2039	2040	2041	2042	2043	2044	2045	2046	2047	2048	2049	2050	2051	2052	2053	2054	2055	2056	2057	2058	2059	2060	2061	2062	2063
SSP1	144.23	157.443	148.505	146.846	144.462	87.4456	66.7337	55.6369	50.4989	45.4741	44.097	42.2753	40.9613	37.9084	35.1983	35.1419	35.8719	34.8678	35.7078	33.0581	32.5518	31.1333	30.2671	32.1314	30.5656	30.2294	29.6113	29.0019	29.4434	30.0057	25.3244	28.609	25.281	25.0279	25.5327	25.93	28.6616	29.1762	30.6095	32.4404	32.4125	31.7472	30.8521	29.7483	28.6131	29.4069	30.6369	31.0813	28.0669
SSP2	144.284	157.578	148.735	146.763	142.004	82.8936	64.6407	53.9968	51.7429	48.2114	45.5155	45.5226	41.3367	39.8204	37.3079	36.6986	36.9071	35.396	36.4674	37.8917	37.5342	35.1138	38.3557	36.1185	37.8119	34.0046	30.9637	33.9987	31.566	32.2944	33.2963	32.6286	31.0901	33.6306	32.6854	31.7622	32.7733	32.8001	29.6671	30.0654	30.5318	32.2618	29.1455	33.0533	26.2636	27.8379	27.6883	32.0609	28.416
SSP3	144.23	157.443	148.505	146.846	143.274	81.3623	60.4956	47.0583	39.7736	36.428	32.1333	30.0495	28.1707	25.3549	25.9017	25.5317	23.6915	25.5513	24.9932	23.7359	22.1382	21.3481	20.1862	22.2498	21.3507	18.4932	19.1166	18.7379	18.4546	18.845	16.7161	18.0606	17.1214	16.844	15.2642	16.7973	18.6513	18.466	19.0536	18.432	19.4901	18.8111	19.1859	17.2272	16.2814	18.1801	18.9085	18.8183	16.2158
SSP4	144.284	157.578	148.735	146.763	141.637	81.6384	63.6865	52.8265	48.5283	45.4576	43.6802	43.1907	38.7269	37.9448	34.0468	34.0031	35.3701	33.6764	34.2314	34.9333	35.3431	32.7471	35.6873	33.5619	35.7781	31.7531	29.2691	31.8119	29.3375	29.8572	31.253	30.6257	28.3404	30.8038	30.3654	30.1164	31.1976	30.9996	28.7072	28.2261	27.8734	30.1003	27.5462	30.1911	24.5338	26.011	24.5983	29.7547	26.216
SSP5	144.23	157.443	148.505	146.846	145.247	92.8959	74.9649	65.189	61.342	56.128	57.9267	54.6365	54.7619	51.3668	48.2686	49.8494	48.9298	48.686	49.7444	45.2035	45.0242	43.8975	43.9889	44.7435	42.55	42.6143	39.3228	42.6753	44.8175	43.4854	42.6287	45.7172	39.0372	37.0417	39.8869	38.9064	42.3826	44.2482	42.6426	44.5071	49.173	46.5898	47.8584	43.0096	40.586	44.7234	46.8749	46.8006	43.236
Historical	144.284	157.578	148.735	146.763	142.876	86.3366	69.5044	60.115	59.4392	58.1794	55.3125	54.4068	52.138	49.5472	47.7419	46.3414	47.9907	47.0745	47.6426	50.1214	49.838	48.6952	50.5639	50.1519	48.487	46.8224	44.3662	46.3574	43.0943	43.7299	44.5253	44.725	42.097	45.3551	45.2564	43.8156	43.6699	43.0254	42.9262	40.7557	38.9855	43.3696	38.2415	43.5978	40.5732	42.583	41.3437	43.1983	40.3479
95% Upper Bound
	2015	2016	2017	2018	2019	2020	2021	2022	2023	2024	2025	2026	2027	2028	2029	2030	2031	2032	2033	2034	2035	2036	2037	2038	2039	2040	2041	2042	2043	2044	2045	2046	2047	2048	2049	2050	2051	2052	2053	2054	2055	2056	2057	2058	2059	2060	2061	2062	2063
SSP1	152.071	169.61	157.041	153.882	207.08	250.839	229.729	240.231	237.577	220.282	220.426	219.342	216.777	212.291	207.382	210.674	211.35	207.164	211.582	210.735	196.628	205.969	207.624	207.031	207.212	209.161	206.88	203.289	196.461	200.723	209.533	198.322	202.542	204.959	204.748	207.033	201.085	203.725	200.485	201.298	204.571	212.195	203.534	198.633	198.725	206.97	206.785	200.826	194.16
SSP2	151.654	169.401	156.669	153.819	207.544	269.903	247.685	227.997	239.352	221.744	217.352	218.071	221.722	219.704	210.047	202.796	203.655	206.075	211.123	206.694	196.15	200.913	194.455	203.202	193.794	201.731	200.844	206.577	207.269	209.733	205.112	203.132	202.474	210.93	208.47	205.829	213.541	208.391	214.643	210.306	200.649	199.484	201.204	211.786	206.725	204.189	206.049	200.243	199.747
SSP3	152.071	169.61	157.041	153.882	204.864	238.494	208.7	214.562	207.771	194.403	197.312	188.518	192.412	189.309	181.281	183.868	182.729	183.343	187.815	185.956	178.801	181.221	182.309	183.479	182.006	185.769	184.799	181.032	173.671	180.989	183.872	175.89	181.099	184.296	183.784	187.838	180.596	182.076	180.49	177.27	181.545	186.407	178.979	180.889	179.659	182.662	180.47	177.865	173.385
SSP4	151.654	169.401	156.669	153.819	207.139	266.631	244.082	222.55	234.778	219.809	212.979	215.736	213.359	213.284	205.562	196.475	198.926	200.342	206.038	201.48	192.479	197.643	190.087	198.073	190.215	196.447	197.76	200.309	203.693	203.676	201.374	198.446	198.935	205.81	204.725	201.709	210.111	202.961	208.825	205.728	194.678	195.166	197.395	207.114	201.912	197.788	201.968	194.918	193.444
SSP5	152.071	169.61	157.041	153.882	208.999	265.95	254.148	272.253	272.482	250.562	253.998	252.229	252.714	249.711	239.815	247.875	242.524	235.555	237.921	239.438	230.852	234.928	236.092	239.252	238.523	243.769	241.541	231.082	229.283	230.133	237.865	227.361	232.305	231.221	230.055	233.39	225.011	234.926	228.451	239.719	243.147	245.966	237.595	233.168	228.381	236.139	233.651	226.477	225.057
Historical	151.654	169.401	156.669	153.819	209.577	282.182	272.702	256.043	261.566	247.025	243.551	245.865	253.371	256.923	236.178	238.198	231.83	235.62	247.719	236.133	218.801	227.048	225.314	227.312	220.736	228.965	227.69	235.732	235.692	234.106	229.588	236.68	231.498	236.372	230.164	232.138	236.882	236.424	245.903	241.809	227.238	218.516	228.803	234.872	233.648	227.388	231.044	226.604	223.633
[truncated: 7 more columns]

[truncated: 1 more sheets: Multi_West]
